# Supplementary material for: QTL mapping and GWAS for field kernel water content and kernel dehydration rate before physiological maturity in maize
Source: Sci Rep. 2020 Aug 4;10:13114. doi: 10.1038/s41598-020-69890-3 (PMC7403598; doi:10.1038/s41598-020-69890-3)
Supplement: Supplementary file 9 — Supplementary Table S1 [file 41598_2020_69890_MOESM9_ESM.xlsx]

## Sheet: S1
Table S1 candidate genes in QTL interval
QTL	GENE ID	annotation
qtlKDR15-1	Zm00001d031281	TPA: hypothetical protein ZEAMMB73_970575 [Zea mays]
	Zm00001d031282	PREDICTED: skin secretory protein xP2-like [Zea mays]
	Zm00001d031283	unknown [Zea mays]
	Zm00001d031286	unknown [Zea mays]
	Zm00001d031287	PREDICTED: oligopeptide transporter 5-like [Zea mays]
	Zm00001d031288	TPA: hypothetical protein ZEAMMB73_787929 [Zea mays]
	Zm00001d031289	PREDICTED: uncharacterized protein LOC100383749 isoform X1 [Zea mays]
	Zm00001d031290	unknown [Zea mays]
	Zm00001d031291	hypothetical protein SORBIDRAFT_07g028660 [Sorghum bicolor]
	Zm00001d031292	unknown [Zea mays]
	Zm00001d031293	uncharacterized protein LOC100502416 [Zea mays]
	Zm00001d031296	potassium transporter 17 [Zea mays]
	Zm00001d031299	PREDICTED: uncharacterized protein LOC103628900, partial [Zea mays]
	Zm00001d031300	TPA: alkaline alpha galactosidase 3 [Zea mays]
	Zm00001d031301	TPA: hypothetical protein ZEAMMB73_699246 [Zea mays]
	Zm00001d031303	PREDICTED: probable galactinol--sucrose galactosyltransferase 1-like [Setaria italica]
	Zm00001d031305	TPA: hypothetical protein ZEAMMB73_935712 [Zea mays]
	Zm00001d031306	TPA: hypothetical protein ZEAMMB73_935712 [Zea mays]
	Zm00001d031308	uncharacterized protein LOC100192499 [Zea mays]
	Zm00001d031309	uncharacterized protein LOC100192499 [Zea mays]
	Zm00001d031310	LOC100285814 [Zea mays]
	Zm00001d031311	TPA: hypothetical protein ZEAMMB73_612474 [Zea mays]
	Zm00001d031312	TPA: RAFTIN1a protein [Zea mays]
	Zm00001d031315	PREDICTED: uncharacterized protein LOC100384791 isoform X1 [Zea mays]
	Zm00001d031316	PREDICTED: uncharacterized protein LOC100279739 isoform X1 [Zea mays]
	Zm00001d031317	PREDICTED: transmembrane 9 superfamily member 4 [Zea mays]
	Zm00001d031318	hypothetical protein SORBIDRAFT_07g028460 [Sorghum bicolor]
	Zm00001d031321	uncharacterized protein LOC100383318 [Zea mays]
	Zm00001d031322	TPA: hypothetical protein ZEAMMB73_282085 [Zea mays]
	Zm00001d031323	COP9 signalosome complex subunit 6a [Zea mays]
	Zm00001d031325	unknown [Zea mays]
	Zm00001d031326	PREDICTED: uncharacterized protein LOC100381768 isoform X1 [Zea mays]
	Zm00001d031327	TPA: hypothetical protein ZEAMMB73_779817 [Zea mays]
	Zm00001d031328	uncharacterized protein LOC100383562 [Zea mays]
	Zm00001d031329	TPA: putative protein phosphatase 2C family protein [Zea mays]
	Zm00001d031331	uncharacterized protein LOC100194190 [Zea mays]
	Zm00001d031332	LOC100384473 [Zea mays]
	Zm00001d031333	PREDICTED: LOW QUALITY PROTEIN: leucine aminopeptidase 2, chloroplastic-like [Zea mays]
	Zm00001d031334	uncharacterized protein LOC100280162 [Zea mays]
	Zm00001d031336	TPA: hypothetical protein ZEAMMB73_909630 [Zea mays]
	Zm00001d031337	TPA: hypothetical protein ZEAMMB73_909630 [Zea mays]
	Zm00001d031338	unknown [Zea mays]
	Zm00001d031339	PREDICTED: uncharacterized protein LOC103645118 [Zea mays]
	Zm00001d031340	PREDICTED: calcium-transporting ATPase 2, plasma membrane-type-like [Zea mays]
qtlKDR30-5-1	Zm00001d013591	SHI [Zea mays]
	Zm00001d013592	hypothetical protein [Zea mays]
	Zm00001d013593	PREDICTED: uncharacterized protein LOC103626008 [Zea mays]
	Zm00001d013594	hypothetical protein ZEAMMB73_002313 [Zea mays]
	Zm00001d013595	hypothetical protein ZEAMMB73_047842 [Zea mays]
	Zm00001d013596	PREDICTED: uncharacterized protein LOC103626014 [Zea mays]
	Zm00001d013597	PREDICTED: parafibromin isoform X1 [Zea mays]
	Zm00001d013598	putative bifunctional inhibitor/LTP/seed storage protein family precursor [Zea mays]
	Zm00001d013599	hypothetical protein SORBIDRAFT_01g012650 [Sorghum bicolor]
	Zm00001d013600	TPA: hypothetical protein ZEAMMB73_818591 [Zea mays]
	Zm00001d013602	putative NADH-cytochrome B5 reductase family protein [Zea mays]
	Zm00001d013603	PREDICTED: type I inositol 1,4,5-trisphosphate 5-phosphatase CVP2-like [Zea mays]
	Zm00001d013606	PREDICTED: probable serine/threonine-protein kinase NAK [Zea mays]
	Zm00001d013607	PREDICTED: threonine--tRNA ligase, mitochondrial-like [Zea mays]
	Zm00001d013608	hypothetical protein ZEAMMB73_900845 [Zea mays]
	Zm00001d013609	hypothetical protein ZEAMMB73_779072 [Zea mays]
	Zm00001d013610	putative thaumatin domain family protein [Zea mays]
	Zm00001d013611	PREDICTED: MICAL-like protein 1 [Zea mays]
	Zm00001d013612	uncharacterized protein LOC100381283 [Zea mays]
	Zm00001d013614	hypothetical protein ZEAMMB73_829465 [Zea mays]
	Zm00001d013615	hypothetical protein ZEAMMB73_748248 [Zea mays]
	Zm00001d013616	SAUR16 - auxin-responsive SAUR family member [Zea mays]
	Zm00001d013617	SAUR16 - auxin-responsive SAUR family member [Zea mays]
	Zm00001d013618	hypothetical protein ZEAMMB73_913870 [Zea mays]
	Zm00001d013619	PREDICTED: uncharacterized protein LOC103643781 [Zea mays]
	Zm00001d013620	PREDICTED: uncharacterized protein LOC101752972 isoform X1 [Setaria italica]
	Zm00001d013621	PREDICTED: uncharacterized protein LOC103628035 [Zea mays]
	Zm00001d013622	hypothetical protein ZEAMMB73_464170 [Zea mays]
	Zm00001d013624	PREDICTED: uncharacterized protein LOC100276765 isoform X1 [Zea mays]
	Zm00001d013625	putative LOB domain-containing family protein [Zea mays]
	Zm00001d013626	LOC100280550 [Zea mays]
	Zm00001d013627	PREDICTED: uncharacterized RING finger protein P8B7.15c-like [Zea mays]
	Zm00001d013628	hypothetical protein ZEAMMB73_632061 [Zea mays]
	Zm00001d013629	PREDICTED: cytochrome P450 87A3-like [Zea mays]
	Zm00001d013630	putative DNA-binding protein [Zea mays]
	Zm00001d013631	TATA sequence-binding protein 2 (TBP-2) [Zea mays]
	Zm00001d013632	PREDICTED: uncharacterized protein LOC100279806 isoform X1 [Zea mays]
	Zm00001d013633	hypothetical protein ZEAMMB73_558729 [Zea mays]
	Zm00001d013635	putative 3-glucanase [Zea mays]
	Zm00001d013636	unknown [Zea mays]
	Zm00001d013638	PREDICTED: cation/calcium exchanger 1-like [Zea mays]
	Zm00001d013639	PREDICTED: uncharacterized protein LOC100276646 isoform X1 [Zea mays]
	Zm00001d013641	hypothetical protein [Zea mays]
	Zm00001d013642	LOC100285983 [Zea mays]
	Zm00001d013643	PREDICTED: uncharacterized protein LOC103626029 [Zea mays]
	Zm00001d013644	LOC541714 [Zea mays]
	Zm00001d013645	PREDICTED: protein FAR1-RELATED SEQUENCE 5-like [Zea mays]
	Zm00001d013646	PREDICTED: ankyrin repeat domain-containing protein 65-like [Zea mays]
	Zm00001d013647	unknown [Zea mays]
	Zm00001d013648	PREDICTED: uncharacterized protein LOC103628039, partial [Zea mays]
	Zm00001d013649	PREDICTED: protease Do-like 7 [Zea mays]
	Zm00001d013650	hypothetical protein ZEAMMB73_736455 [Zea mays]
	Zm00001d013651	unknown [Zea mays]
	Zm00001d013652	PREDICTED: LOC100285193 isoform X1 [Zea mays]
	Zm00001d013653	PREDICTED: uncharacterized protein LOC100193927 isoform X2 [Zea mays]
	Zm00001d013654	PREDICTED: uncharacterized protein LOC100502336 isoform X1 [Zea mays]
	Zm00001d013655	nicotianamine synthase 3 [Zea mays]
	Zm00001d013656	uncharacterized protein LOC100274537 [Zea mays]
	Zm00001d013657	hypothetical protein SORBIDRAFT_01g013190 [Sorghum bicolor]
	Zm00001d013658	hypothetical protein ZEAMMB73_514983 [Zea mays]
	Zm00001d013659	LOW QUALITY PROTEIN: ameiotic1 [Zea mays]
	Zm00001d013660	uncharacterized protein LOC100382821 [Zea mays]
	Zm00001d013661	putative YABBY domain transcription factor family protein [Zea mays]
	Zm00001d013662	uncharacterized protein LOC100273901 [Zea mays]
	Zm00001d013663	putative YABBY domain transcription factor family protein, partial [Zea mays]
	Zm00001d013664	cytosolic 5-nucleotidase III [Zea mays]
	Zm00001d013666	TPA: hypothetical protein ZEAMMB73_881869 [Zea mays]
	Zm00001d013667	unknown [Zea mays]
	Zm00001d013668	electron transporter/ thiol-disulfide exchange intermediate [Zea mays]
	Zm00001d013669	putative dnaJ chaperone family protein isoform 1 [Zea mays]
	Zm00001d013670	TPA: hypothetical protein ZEAMMB73_100567 [Zea mays]
	Zm00001d013671	PREDICTED: 1,2-dihydroxy-3-keto-5-methylthiopentene dioxygenase 4-like [Zea mays]
	Zm00001d013672	hypothetical protein ZEAMMB73_225584 [Zea mays]
	Zm00001d013673	unknown [Zea mays]
	Zm00001d013676	NF-YA11 [Zea mays]
	Zm00001d013677	hypothetical protein ZEAMMB73_270646 [Zea mays]
	Zm00001d013678	Sorting nexin-16 [Triticum urartu]
	Zm00001d013680	hypothetical protein SORBIDRAFT_01g013460 [Sorghum bicolor]
	Zm00001d013681	hypothetical protein ZEAMMB73_324203 [Zea mays]
	Zm00001d013683	PREDICTED: DNA-directed RNA polymerase II subunit RPB2 [Zea mays]
	Zm00001d013688	PREDICTED: LOW QUALITY PROTEIN: putative cyclic nucleotide-gated ion channel 9 [Zea mays]
	Zm00001d013689	PREDICTED: 9-cis-epoxycarotenoid dioxygenase 1, chloroplastic-like [Zea mays]
	Zm00001d013692	translation initiation factor eIF-2B delta subunit [Zea mays]
	Zm00001d013693	PREDICTED: probable glutathione S-transferase MSR-1 [Zea mays]
	Zm00001d013694	single myb histone 6 [Zea mays]
	Zm00001d013697	uncharacterized protein LOC100276857 [Zea mays]
	Zm00001d013698	hypothetical protein SORBIDRAFT_06g004770 [Sorghum bicolor]
	Zm00001d013699	hypothetical protein SORBIDRAFT_01g013710 [Sorghum bicolor]
	Zm00001d013700	unknown [Zea mays]
	Zm00001d013701	TPA: hypothetical protein ZEAMMB73_678520 [Zea mays]
	Zm00001d013702	MSI type nucleosome/chromatin assembly factor C [Zea mays]
	Zm00001d013703	PREDICTED: serine/threonine-protein kinase Nek2-like isoform X1 [Zea mays]
	Zm00001d013704	PREDICTED: uncharacterized protein LOC103626046 isoform X1 [Zea mays]
	Zm00001d013705	hypothetical protein [Zea mays]
	Zm00001d013706	unknown [Zea mays]
	Zm00001d013707	unknown [Zea mays]
	Zm00001d013708	probable prefoldin subunit 4 [Zea mays]
	Zm00001d013709	putative WRKY DNA-binding domain superfamily protein isoform 1 [Zea mays]
	Zm00001d013711	putative subtilase family protein [Zea mays]
	Zm00001d013712	nucleic acid binding protein [Zea mays]
	Zm00001d013713	nucleotide-binding protein-like [Zea mays]
	Zm00001d013716	uncharacterized LOC100279995 [Zea mays]
	Zm00001d013717	hypothetical protein SORBIDRAFT_01g014310 [Sorghum bicolor]
	Zm00001d013718	TPA: hypothetical protein ZEAMMB73_854777 [Zea mays]
	Zm00001d013719	uncharacterized protein LOC100272865 [Zea mays]
	Zm00001d013720	uncharacterized protein LOC100272865 [Zea mays]
	Zm00001d013721	PREDICTED: hypothetical protein isoform X3 [Zea mays]
	Zm00001d013722	PREDICTED: putative B3 domain-containing protein Os03g0621600 isoform X1 [Zea mays]
	Zm00001d013723	PREDICTED: B3 domain-containing protein Os03g0619600-like [Zea mays]
	Zm00001d013724	PREDICTED: dof zinc finger protein DOF3.4-like [Zea mays]
	Zm00001d013725	unknown [Zea mays]
	Zm00001d013726	PREDICTED: protein MEI2-like 4 [Zea mays]
	Zm00001d013727	PREDICTED: histone H4-like [Zea mays]
	Zm00001d013728	PREDICTED: cyclin-D5-1-like [Zea mays]
	Zm00001d013729	PREDICTED: uncharacterized protein LOC100381652 isoform X1 [Zea mays]
	Zm00001d013730	5S rRNA binding protein [Zea mays]
	Zm00001d013732	putative LOB domain-containing family protein [Zea mays]
	Zm00001d013733	glutathione S-transferase zeta class [Zea mays]
	Zm00001d013734	hypothetical protein ZEAMMB73_829606 [Zea mays]
	Zm00001d013735	hypothetical protein ZEAMMB73_829606 [Zea mays]
	Zm00001d013736	SnRK2.10 [Zea mays]
	Zm00001d013737	protein Z [Zea mays]
	Zm00001d013738	unknown [Zea mays]
	Zm00001d013741	putative phototropic-resoponsive NPH3 family protein [Zea mays]
	Zm00001d013742	inorganic phosphate cotransporter [Zea mays]
	Zm00001d013743	zinc finger protein 1 [Zea mays]
	Zm00001d013744	cyclin superfamily protein, putative [Zea mays]
	Zm00001d013745	PREDICTED: uncharacterized protein LOC100383346 isoform X1 [Zea mays]
	Zm00001d013746	PREDICTED: uncharacterized protein LOC103626058 [Zea mays]
	Zm00001d013747	presenilin [Zea mays]
	Zm00001d013750	peptidyl-prolyl cis-trans isomerase E [Zea mays]
	Zm00001d013751	hypothetical protein [Zea mays]
	Zm00001d013752	hypothetical protein ZEAMMB73_143843 [Zea mays]
	Zm00001d013753	PREDICTED: tyrosine N-monooxygenase-like [Zea mays]
	Zm00001d013755	PREDICTED: hypothetical protein isoform X2 [Zea mays]
	Zm00001d013756	unknown [Zea mays]
	Zm00001d013757	PREDICTED: protein DEK-like [Zea mays]
	Zm00001d013758	60S ribosomal protein L24 [Zea mays]
	Zm00001d013759	PREDICTED: ent-cassadiene C2-hydroxylase-like [Zea mays]
	Zm00001d013760	PREDICTED: probable serine/threonine-protein kinase At1g54610 [Zea mays]
	Zm00001d013761	PREDICTED: replication protein A 70 kDa DNA-binding subunit B-like [Zea mays]
	Zm00001d013763	TPA: hypothetical protein ZEAMMB73_066375 [Zea mays]
	Zm00001d013765	PREDICTED: nuclear inhibitor of protein phosphatase 1-like [Zea mays]
	Zm00001d013766	hypothetical protein ZEAMMB73_510715 [Zea mays]
	Zm00001d013767	unknown [Zea mays]
	Zm00001d013768	hypothetical protein ZEAMMB73_890337 [Zea mays]
	Zm00001d013769	hypothetical protein [Zea mays]
	Zm00001d013770	PREDICTED: phosphoinositide phosphatase SAC2-like [Zea mays]
	Zm00001d013771	unknown [Zea mays]
	Zm00001d013773	hypothetical protein ZEAMMB73_324374 [Zea mays]
	Zm00001d013775	hypothetical protein SORBIDRAFT_06g001660 [Sorghum bicolor]
	Zm00001d013776	PREDICTED: probable E3 ubiquitin-protein ligase HIP1 [Zea mays]
	Zm00001d013777	PREDICTED: 60S ribosomal protein L10 isoform X1 [Zea mays]
	Zm00001d013778	lysyl-tRNA synthetase [Zea mays]
	Zm00001d013779	hypothetical protein [Zea mays]
	Zm00001d013780	unknown [Zea mays]
	Zm00001d013781	chloroplast post-illumination chlorophyll fluorescence increase protein [Zea mays]
	Zm00001d013782	PREDICTED: probable LRR receptor-like serine/threonine-protein kinase At3g47570 [Zea mays]
	Zm00001d013783	PREDICTED: dof zinc finger protein DOF5.6-like [Zea mays]
	Zm00001d013784	PREDICTED: uncharacterized protein LOC103641285 isoform X2 [Zea mays]
	Zm00001d013785	hypothetical protein ZEAMMB73_876992 [Zea mays]
	Zm00001d013786	uncharacterized protein LOC100191169 [Zea mays]
	Zm00001d013787	PREDICTED: LOC100285595 isoform X1 [Zea mays]
	Zm00001d013788	PREDICTED: secretory carrier-associated membrane protein 4-like [Zea mays]
	Zm00001d013790	unknown [Zea mays]
	Zm00001d013792	PREDICTED: agamous-like MADS-box protein AGL80 [Zea mays]
	Zm00001d013793	TPA: hypothetical protein ZEAMMB73_917084 [Zea mays]
	Zm00001d013794	PREDICTED: serine/arginine repetitive matrix protein 1-like [Zea mays]
	Zm00001d013795	hypothetical protein [Zea mays]
	Zm00001d013796	PREDICTED: uncharacterized protein LOC100192986 isoform X1 [Zea mays]
	Zm00001d013797	PREDICTED: endoribonuclease Dicer homolog 2a-like isoform X1 [Zea mays]
	Zm00001d013798	PREDICTED: uncharacterized protein LOC100193317 isoform X4 [Zea mays]
	Zm00001d013799	hypothetical protein ZEAMMB73_776081 [Zea mays]
	Zm00001d013800	PREDICTED: uncharacterized protein LOC103626079 isoform X1 [Zea mays]
	Zm00001d013801	PREDICTED: putative MYB DNA-binding domain superfamily protein isoform 1 isoform X1 [Zea mays]
	Zm00001d013802	hypothetical protein SORBIDRAFT_06g004770 [Sorghum bicolor]
	Zm00001d013804	PREDICTED: hypothetical protein isoform X1 [Zea mays]
	Zm00001d013806	TPA: hypothetical protein ZEAMMB73_913111 [Zea mays]
	Zm00001d013808	PREDICTED: uncharacterized protein LOC100384114 isoform X2 [Zea mays]
	Zm00001d013809	uncharacterized protein LOC100274540 [Zea mays]
	Zm00001d013810	unknown [Zea mays]
	Zm00001d013811	hypothetical protein SORBIDRAFT_01g016120 [Sorghum bicolor]
	Zm00001d013812	hypothetical protein [Zea mays]
	Zm00001d013814	PREDICTED: pentatricopeptide repeat-containing protein At1g09900-like [Zea mays]
	Zm00001d013815	unknown [Zea mays]
	Zm00001d013816	DTW domain containing protein [Zea mays]
	Zm00001d013817	hypothetical protein ZEAMMB73_765898 [Zea mays]
	Zm00001d013818	hypothetical protein OsI_01880 [Oryza sativa Indica Group]
	Zm00001d013819	PREDICTED: uncharacterized protein LOC100383851 isoform X1 [Zea mays]
	Zm00001d013820	PREDICTED: uncharacterized protein LOC103626087 [Zea mays]
	Zm00001d013821	LOC100285815 [Zea mays]
	Zm00001d013822	hypothetical protein SORBIDRAFT_01g016510 [Sorghum bicolor]
	Zm00001d013823	hypothetical protein ZEAMMB73_477624 [Zea mays]
	Zm00001d013824	unknown [Zea mays]
	Zm00001d013825	uncharacterized protein LOC100275514 [Zea mays]
	Zm00001d013827	putative MYB DNA-binding domain superfamily protein [Zea mays]
	Zm00001d013828	PREDICTED: uncharacterized protein LOC100502292 isoform X1 [Zea mays]
	Zm00001d013829	PREDICTED: hypothetical protein isoform X1 [Zea mays]
	Zm00001d013830	putative cytochrome P450 superfamily protein [Zea mays]
	Zm00001d013831	unknown [Zea mays]
	Zm00001d013832	hypothetical protein SORBIDRAFT_09g021230 [Sorghum bicolor]
	Zm00001d013834	PREDICTED: ATP-dependent zinc metalloprotease FTSH 5, chloroplastic-like [Zea mays]
	Zm00001d013835	PREDICTED: uncharacterized protein LOC100827823 [Brachypodium distachyon]
	Zm00001d013836	hypothetical protein SORBIDRAFT_01g016990 [Sorghum bicolor]
	Zm00001d013838	uncharacterized protein LOC100274434 [Zea mays]
	Zm00001d013839	uncharacterized protein LOC100383035 [Zea mays]
	Zm00001d013840	PREDICTED: GTPase-activating protein gyp7-like isoform X1 [Zea mays]
	Zm00001d013841	hypothetical protein ZEAMMB73_804558, partial [Zea mays]
	Zm00001d013842	heat shock protein [Zea mays]
	Zm00001d013844	hypothetical protein ZEAMMB73_868492 [Zea mays]
	Zm00001d013845	putative chaC-like domain family protein [Zea mays]
	Zm00001d013847	PREDICTED: uncharacterized protein LOC103626099 [Zea mays]
	Zm00001d013849	hypothetical protein [Zea mays]
qtlKDR40-3-1	Zm00001d039626	hypothetical protein [Zea mays]
	Zm00001d039628	transaminase/ transferase [Zea mays]
	Zm00001d039629	transaminase/ transferase [Zea mays]
	Zm00001d039630	PREDICTED: uncharacterized protein LOC100384030 isoform X1 [Zea mays]
	Zm00001d039631	TPA: hypothetical protein ZEAMMB73_345927 [Zea mays]
	Zm00001d039632	PREDICTED: uncharacterized protein LOC103628380 [Zea mays]
	Zm00001d039633	TPA: hypothetical protein ZEAMMB73_609394 [Zea mays]
qtlKWC35-3-1	Zm00001d039625	uncharacterized protein LOC100273799 [Zea mays]
	Zm00001d039626	hypothetical protein [Zea mays]
	Zm00001d039628	transaminase/ transferase [Zea mays]
	Zm00001d039629	PREDICTED: uncharacterized protein LOC103628380 [Zea mays]
	Zm00001d039630	TPA: hypothetical protein ZEAMMB73_609394 [Zea mays]
	Zm00001d039631	transaminase/ transferase [Zea mays]
	Zm00001d039632	PREDICTED: uncharacterized protein LOC100384030 isoform X1 [Zea mays]
	Zm00001d039633	TPA: hypothetical protein ZEAMMB73_345927 [Zea mays]
	Zm00001d039634	GA 3-oxidase 1 [Zea mays]
	Zm00001d039635	TPA: hypothetical protein ZEAMMB73_127416 [Zea mays]
	Zm00001d039636	PREDICTED: uncharacterized protein LOC103649676 [Zea mays]
	Zm00001d039637	TPA: putative MYB DNA-binding domain superfamily protein [Zea mays]
	Zm00001d039638	hypothetical protein SORBIDRAFT_03g004110 [Sorghum bicolor]
	Zm00001d039639	PREDICTED: root phototropism protein 3 [Zea mays]
	Zm00001d039640	hypothetical protein M569_17359, partial [Genlisea aurea]
	Zm00001d039641	uncharacterized protein LOC100273062 [Zea mays]
	Zm00001d039642	PREDICTED: UDP-glycosyltransferase 73C6-like [Zea mays]
	Zm00001d039643	unknown [Zea mays]
	Zm00001d039644	cytokinin-O-glucosyltransferase 3 precursor [Zea mays]
	Zm00001d039645	hypothetical protein [Zea mays]
	Zm00001d039646	PREDICTED: uncharacterized protein LOC103644335 [Zea mays]
	Zm00001d039647	PREDICTED: boron transporter-like protein 2 isoform X1 [Zea mays]
	Zm00001d039648	TPA: hypothetical protein ZEAMMB73_919517 [Zea mays]
	Zm00001d039649	PREDICTED: uncharacterized protein LOC103630884 [Zea mays]
	Zm00001d039650	PREDICTED: putative cytochrome P450 superfamily protein isoform X1 [Zea mays]
	Zm00001d039653	acyl-protein thioesterase 2 [Zea mays]
	Zm00001d039654	LOC100273930 [Zea mays]
	Zm00001d039655	hypothetical protein ZEAMMB73_516352 [Zea mays]
	Zm00001d039656	PREDICTED: NADH-cytochrome b5 reductase-like protein [Zea mays]
	Zm00001d039657	TPA: hypothetical protein ZEAMMB73_717742 [Zea mays]
	Zm00001d039658	PREDICTED: putative bZIP transcription factor superfamily protein isoform X1 [Zea mays]
	Zm00001d039659	PREDICTED: E3 ubiquitin ligase BIG BROTHER-related-like [Zea mays]
	Zm00001d039660	PREDICTED: probable cellulose synthase A catalytic subunit 1 [UDP-forming] [Zea mays]
	Zm00001d039661	lactoylglutathione lyase [Zea mays]
	Zm00001d039662	uncharacterized protein LOC100276068 precursor [Zea mays]
	Zm00001d039663	uncharacterized protein LOC103649688 [Zea mays]
	Zm00001d039664	PREDICTED: uncharacterized protein LOC103417687 [Malus domestica]
	Zm00001d039665	uncharacterized protein LOC100502416 [Zea mays]
	Zm00001d039667	PREDICTED: DCC family protein At1g52590, chloroplastic-like [Zea mays]
	Zm00001d039668	TPA: hypothetical protein ZEAMMB73_980438 [Zea mays]
	Zm00001d039669	unknown [Zea mays]
	Zm00001d039670	PREDICTED: phospholipase D alpha 1 isoform X1 [Zea mays]
	Zm00001d039671	TPA: hypothetical protein ZEAMMB73_313851 [Zea mays]
	Zm00001d039672	PREDICTED: probably inactive leucine-rich repeat receptor-like protein kinase At5g48380 [Zea mays]
	Zm00001d039673	putative DEAD-box ATP-dependent RNA helicase family protein [Zea mays]
	Zm00001d039674	PREDICTED: phosphoenolpyruvate/phosphate translocator 3, chloroplastic-like [Zea mays]
	Zm00001d039675	hypothetical protein [Zea mays]
	Zm00001d039677	uncharacterized protein LOC100277400 [Zea mays]
	Zm00001d039678	LOC100383570 precursor [Zea mays]
	Zm00001d039679	PREDICTED: pentatricopeptide repeat-containing protein At1g66345, mitochondrial-like [Zea mays]
	Zm00001d039680	PREDICTED: pentatricopeptide repeat-containing protein At1g66345, mitochondrial-like [Zea mays]
	Zm00001d039681	PREDICTED: glutamic acid-rich protein-like [Zea mays]
	Zm00001d039682	TPA: carboxyl-terminal proteinase [Zea mays]
	Zm00001d039683	TPA: hypothetical protein ZEAMMB73_492412 [Zea mays]
	Zm00001d039684	hypothetical protein [Zea mays]
	Zm00001d039685	unknown [Zea mays]
	Zm00001d039686	uncharacterized protein LOC100272723 [Zea mays]
	Zm00001d039687	photosystem I reaction center subunit XI [Zea mays]
	Zm00001d039688	hypothetical protein SORBIDRAFT_04g020125 [Sorghum bicolor]
	Zm00001d039691	PREDICTED: tryptophan aminotransferase-related protein 2-like [Zea mays]
	Zm00001d039693	PREDICTED: protein RST1 isoform X2 [Zea mays]
	Zm00001d039694	ramosa2 [Zea mays]
	Zm00001d039695	TPA: hypothetical protein ZEAMMB73_751492 [Zea mays]
	Zm00001d039696	PREDICTED: SWI/SNF complex subunit SWI3D-like [Zea mays]
	Zm00001d039697	cytochrome P450 711A1-like [Zea mays]
	Zm00001d039698	PREDICTED: flavonoid 3&apos;,5&apos;-hydroxylase-like [Zea mays]
	Zm00001d039699	TPA: putative WRKY DNA-binding domain superfamily protein [Zea mays]
	Zm00001d039700	PREDICTED: myb-related protein Hv33-like [Zea mays]
	Zm00001d039701	hydrolase [Zea mays]
	Zm00001d039702	PREDICTED: uncharacterized protein At1g04910-like isoform X1 [Zea mays]
	Zm00001d039703	hypothetical protein [Zea mays]
	Zm00001d039706	TPA: putative RING zinc finger domain superfamily protein [Zea mays]
	Zm00001d039708	TPA: hypothetical protein ZEAMMB73_262905 [Zea mays]
	Zm00001d039709	PREDICTED: uncharacterized protein LOC103649707 [Zea mays]
	Zm00001d039710	PREDICTED: thioredoxin H-type isoform X2 [Zea mays]
	Zm00001d039711	hypothetical protein SORBIDRAFT_03g004680 [Sorghum bicolor]
	Zm00001d039712	PREDICTED: hypothetical protein isoform X4 [Zea mays]
	Zm00001d039713	TPA: aquaporin TIP4-3 [Zea mays]
	Zm00001d039714	hypothetical protein [Zea mays]
	Zm00001d039715	ultraviolet-B-repressible protein [Zea mays]
	Zm00001d039716	PREDICTED: uncharacterized protein LOC103649708 [Zea mays]
	Zm00001d039717	hypothetical protein [Zea mays]
	Zm00001d039718	hypothetical protein [Zea mays]
	Zm00001d039719	unknown [Zea mays]
	Zm00001d039721	TPA: hypothetical protein ZEAMMB73_190154 [Zea mays]
	Zm00001d039722	PREDICTED: protein spotted leaf 11-like isoform X2 [Setaria italica]
	Zm00001d039723	TPA: hypothetical protein ZEAMMB73_857721 [Zea mays]
	Zm00001d039725	unknown [Zea mays]
	Zm00001d039726	TPA: hypothetical protein ZEAMMB73_479515 [Zea mays]
	Zm00001d039727	TPA: hypothetical protein ZEAMMB73_929444 [Zea mays]
	Zm00001d039728	TPA: hypothetical protein ZEAMMB73_959561 [Zea mays]
	Zm00001d039729	PREDICTED: mediator of RNA polymerase II transcription subunit 15-like isoform X4 [Setaria italica]
	Zm00001d039730	PREDICTED: LOC100283734 isoform X1 [Zea mays]
	Zm00001d039731	TPA: hypothetical protein ZEAMMB73_297958 [Zea mays]
	Zm00001d039732	TPA: hypothetical protein ZEAMMB73_733465 [Zea mays]
	Zm00001d039733	hypothetical protein ZEAMMB73_313798 [Zea mays]
	Zm00001d039735	TPA: hypothetical protein ZEAMMB73_068239 [Zea mays]
	Zm00001d039736	PREDICTED: uncharacterized protein LOC103651766 [Zea mays]
	Zm00001d039737	TPA: hypothetical protein ZEAMMB73_128219 [Zea mays]
	Zm00001d039739	PREDICTED: annexin-like protein RJ4 isoform X1 [Zea mays]
	Zm00001d039740	PREDICTED: Golgi to ER traffic protein 4 homolog [Zea mays]
	Zm00001d039741	PREDICTED: uncharacterized protein LOC103651768 [Zea mays]
	Zm00001d039742	PREDICTED: uncharacterized protein LOC103651769 [Zea mays]
	Zm00001d039744	LOC100283529 [Zea mays]
	Zm00001d039745	protein phosphatase 2C [Zea mays]
	Zm00001d039746	TPA: putative DEAD-box ATP-dependent RNA helicase family protein [Zea mays]
	Zm00001d039747	PREDICTED: transcription initiation factor TFIID subunit 15b-like, partial [Zea mays]
	Zm00001d039748	PREDICTED: uncharacterized protein LOC103651770 [Zea mays]
	Zm00001d039749	PREDICTED: receptor-like protein 12 [Zea mays]
	Zm00001d039750	single myb histone 5 [Zea mays]
	Zm00001d039753	hypothetical protein ZEAMMB73_162862 [Zea mays]
	Zm00001d039754	PREDICTED: receptor-like protein 12 [Zea mays]
	Zm00001d039757	PREDICTED: uncharacterized protein LOC100383749 isoform X1 [Zea mays]
	Zm00001d039758	PREDICTED: uncharacterized protein LOC100193917 isoform X2 [Zea mays]
qtlKWC35-4-1	Zm00001d053968	hypothetical protein [Zea mays]
	Zm00001d053969	PREDICTED: uncharacterized protein LOC103654951 [Zea mays]
	Zm00001d053970	PREDICTED: NADPH-dependent codeinone reductase 1-2-like [Zea mays]
	Zm00001d053971	PREDICTED: probable histone-lysine N-methyltransferase ATXR3 isoform X3 [Zea mays]
	Zm00001d053972	dnaJ subfamily B member 4 [Zea mays]
	Zm00001d053974	PREDICTED: uncharacterized protein LOC100279074 isoform X1 [Zea mays]
	Zm00001d053975	PREDICTED: beta-amylase 8 isoform X3 [Zea mays]
	Zm00001d053976	uncharacterized protein LOC100274877 [Zea mays]
	Zm00001d053977	unknown [Zea mays]
	Zm00001d053978	uncharacterized protein LOC100382661 [Zea mays]
	Zm00001d053979	unknown [Zea mays]
	Zm00001d053980	hypothetical protein ZEAMMB73_755612 [Zea mays]
	Zm00001d053981	PREDICTED: LOC100280887 isoform X1 [Zea mays]
qtlKWC35-7-1	Zm00001d022317	TPA: hypothetical protein ZEAMMB73_506636, partial [Zea mays]
	Zm00001d022318	PREDICTED: uncharacterized protein LOC103642619 [Zea mays]
	Zm00001d022319	TPA: hypothetical protein ZEAMMB73_346854 [Zea mays]
	Zm00001d022320	PREDICTED: probable carboxylesterase 18 [Zea mays]
	Zm00001d022321	PREDICTED: uncharacterized protein LOC100194069 isoform X1 [Zea mays]
	Zm00001d022322	TPA: hypothetical protein ZEAMMB73_184002 [Zea mays]
	Zm00001d022323	TPA: hypothetical protein ZEAMMB73_971270 [Zea mays]
	Zm00001d022324	uncharacterized protein LOC100382844 [Zea mays]
	Zm00001d022326	TPA: gibberellin receptor GID1L2 [Zea mays]
	Zm00001d022327	LOC100283680 [Zea mays]
	Zm00001d022329	hypothetical protein [Zea mays]
	Zm00001d022330	ATP12 ATPase [Zea mays]
	Zm00001d022331	uncharacterized protein LOC100502416 [Zea mays]
	Zm00001d022332	unknown [Zea mays]
	Zm00001d022333	ubiquitin-like protein [Zea mays]
	Zm00001d022334	hypothetical protein [Zea mays]
	Zm00001d022335	TPA: hypothetical protein ZEAMMB73_984385 [Zea mays]
	Zm00001d022337	uncharacterized protein LOC100272955 precursor [Zea mays]
	Zm00001d022338	hypothetical protein SORBIDRAFT_02g041160 [Sorghum bicolor]
	Zm00001d022339	PREDICTED: uncharacterized protein LOC103645389 [Zea mays]
	Zm00001d022340	TPA: hypothetical protein ZEAMMB73_866247 [Zea mays]
	Zm00001d022341	unknown [Zea mays]
	Zm00001d022342	TPA: hypothetical protein ZEAMMB73_300645 [Zea mays]
	Zm00001d022343	PREDICTED: LOW QUALITY PROTEIN: uncharacterized protein LOC103633501 [Zea mays]
	Zm00001d022344	PREDICTED: uncharacterized protein LOC103633506 [Zea mays]
	Zm00001d022346	TPA: hypothetical protein ZEAMMB73_806125 [Zea mays]
	Zm00001d022347	PREDICTED: uncharacterized protein LOC100274896 isoform X1 [Zea mays]
	Zm00001d022349	PREDICTED: probable galacturonosyltransferase-like 4 [Zea mays]
	Zm00001d022350	TPA: hypothetical protein ZEAMMB73_031707 [Zea mays]
	Zm00001d022351	PREDICTED: cytochrome P450 734A5-like [Zea mays]
	Zm00001d022352	LOC100280627 [Zea mays]
	Zm00001d022353	hypothetical protein [Zea mays]
	Zm00001d022354	TPA: COX VIIa-like protein, partial [Zea mays]
	Zm00001d022355	hypothetical protein SORBIDRAFT_02g041370 [Sorghum bicolor]
	Zm00001d022356	PREDICTED: uncharacterized protein LOC100383059 isoform X1 [Zea mays]
	Zm00001d022357	TPA: putative DUF231 domain containing family protein [Zea mays]
	Zm00001d022360	PREDICTED: uncharacterized protein LOC100383059 isoform X1 [Zea mays]
	Zm00001d022361	TPA: putative DUF231 domain containing family protein [Zea mays]
	Zm00001d022364	hypothetical protein [Zea mays]
	Zm00001d022366	speckle-type POZ protein [Zea mays]
	Zm00001d022367	unknown [Zea mays]
	Zm00001d022368	PREDICTED: hypothetical protein isoform X1 [Zea mays]
	Zm00001d022369	TPA: hypothetical protein ZEAMMB73_890297 [Zea mays]
	Zm00001d022371	uncharacterized protein 114 precursor [Zea mays]
	Zm00001d022372	TPA: gibberellin receptor GID1L2 [Zea mays]
	Zm00001d022373	TPA: hypothetical protein ZEAMMB73_090428 [Zea mays]
	Zm00001d022374	unknown [Zea mays]
	Zm00001d022376	PREDICTED: uncharacterized protein LOC103633514 [Zea mays]
	Zm00001d022378	PREDICTED: protein transport protein Sec31A-like isoform X2 [Zea mays]
	Zm00001d022379	unknown [Zea mays]
	Zm00001d022380	TPA: hypothetical protein ZEAMMB73_235532 [Zea mays]
	Zm00001d022381	TPA: putative NADPH-dependent thioredoxin reductase C [Zea mays]
	Zm00001d022382	PREDICTED: protein argonaute 18-like [Zea mays]
	Zm00001d022383	TPA: hypothetical protein ZEAMMB73_095761 [Zea mays]
	Zm00001d022384	uncharacterized protein LOC100191945 [Zea mays]
	Zm00001d022385	hypothetical protein precursor [Zea mays]
	Zm00001d022386	hypothetical protein SORBIDRAFT_02g041720 [Sorghum bicolor]
	Zm00001d022387	PREDICTED: rho GTPase-activating protein 7-like isoform X1 [Zea mays]
	Zm00001d022388	TPA: ferredoxin-dependent glutamate synthase1 isoform 1 [Zea mays]
	Zm00001d022390	uncharacterized protein LOC100191400 precursor [Zea mays]
	Zm00001d022391	hypothetical protein SORBIDRAFT_02g041770 [Sorghum bicolor]
	Zm00001d022392	PREDICTED: uncharacterized protein LOC100383109 [Zea mays]
	Zm00001d022393	Tankyrase 2 [Zea mays]
	Zm00001d022394	PREDICTED: pentatricopeptide repeat-containing protein At2g34400 isoform X1 [Zea mays]
	Zm00001d022395	PREDICTED: haloacid dehalogenase-like hydrolase domain-containing protein 3 [Zea mays]
	Zm00001d022396	PREDICTED: uncharacterized protein LOC100216627 isoform X1 [Zea mays]
	Zm00001d022397	PREDICTED: RNA polymerase-associated protein CTR9 homolog [Zea mays]
	Zm00001d022399	hypothetical protein SORBIDRAFT_07g024646 [Sorghum bicolor]
	Zm00001d022400	PREDICTED: F-box protein SKIP5 [Zea mays]
	Zm00001d022401	PREDICTED: SINA6 isoform X1 [Zea mays]
	Zm00001d022403	TPA: electron transporter [Zea mays]
	Zm00001d022404	PREDICTED: uncharacterized protein LOC103639838 [Zea mays]
	Zm00001d022405	PREDICTED: LOW QUALITY PROTEIN: chromodomain-helicase-DNA-binding protein 1-like [Zea mays]
	Zm00001d022406	TPA: hypothetical protein ZEAMMB73_491325 [Zea mays]
	Zm00001d022407	TPA: UDP-N-acetylglucosamine--dolichyl-phosphate N-acetylglucosaminephosphotransferase [Zea mays]
	Zm00001d022414	ubiquitin carboxyl-terminal hydrolase [Zea mays]
	Zm00001d022415	unknown [Zea mays]
	Zm00001d022416	early response to dehydration 15-like protein [Zea mays]
	Zm00001d022417	PREDICTED: uncharacterized protein LOC103633535 [Zea mays]
	Zm00001d022418	PREDICTED: uncharacterized protein LOC104583892 [Brachypodium distachyon]
	Zm00001d022419	PREDICTED: coatomer subunit beta&apos;-1-like [Zea mays]
	Zm00001d022420	stress responsive protein [Zea mays]
	Zm00001d022421	unknown [Zea mays]
	Zm00001d022422	myosin-like protein isoform 1 [Zea mays]
	Zm00001d022423	PREDICTED: uncharacterized protein LOC103633571 isoform X3 [Zea mays]
	Zm00001d022424	PREDICTED: NAC domain transcription factor isoform X1 [Zea mays]
	Zm00001d022425	PREDICTED: putative apyrase family protein isoform X1 [Zea mays]
	Zm00001d022427	PREDICTED: uncharacterized protein LOC100191777 isoform X1 [Zea mays]
	Zm00001d022428	PREDICTED: probable galacturonosyltransferase 7 [Zea mays]
	Zm00001d022429	PREDICTED: uncharacterized protein LOC100193939 isoform X1 [Zea mays]
	Zm00001d022430	TPA: calcium-binding protein CAST [Zea mays]
	Zm00001d022431	PREDICTED: acid phosphatase 1 isoform X1 [Zea mays]
	Zm00001d022432	uncharacterized LOC100383618 precursor [Zea mays]
	Zm00001d022433	eukaryotic translation initiation factor 2 beta subunit isoform 1 [Zea mays]
	Zm00001d022434	PREDICTED: ribosomal protein S6 kinase isoform X1 [Zea mays]
	Zm00001d022435	PREDICTED: uncharacterized protein LOC100193251 isoform X1 [Zea mays]
	Zm00001d022436	PREDICTED: E3 ubiquitin-protein ligase SHPRH isoform X1 [Zea mays]
	Zm00001d022437	PREDICTED: probable WRKY transcription factor 70 [Zea mays]
	Zm00001d022438	ubiquinol-cytochrome c reductase complex 6.7 kDa protein [Zea mays]
	Zm00001d022439	hypothetical protein precursor [Zea mays]
	Zm00001d022440	uncharacterized protein LOC100382023 [Zea mays]
	Zm00001d022441	PREDICTED: probable ATP-dependent DNA helicase CHR23 [Zea mays]
	Zm00001d022442	putative bZIP transcription factor superfamily protein [Zea mays]
	Zm00001d022443	PREDICTED: uncharacterized protein LOC103633562 [Zea mays]
	Zm00001d022444	PREDICTED: uncharacterized protein LOC103634435 [Zea mays]
	Zm00001d022445	hypothetical protein precursor [Zea mays]
	Zm00001d022446	TPA: plant-specific domain TIGR01568 family protein [Zea mays]
	Zm00001d022447	hypothetical protein ZEAMMB73_849760 [Zea mays]
	Zm00001d022448	PREDICTED: uncharacterized protein LOC103633561 [Zea mays]
	Zm00001d022449	TPA: hypothetical protein ZEAMMB73_479790 [Zea mays]
	Zm00001d022450	PREDICTED: CBL-interacting protein kinase 2 [Zea mays]
	Zm00001d022451	PREDICTED: CBL-interacting serine/threonine-protein kinase 11 isoform X1 [Zea mays]
qtlKWC35-7-2	Zm00001d020527	TPA: putative sucrose synthase family protein [Zea mays]
	Zm00001d020528	hypothetical protein SORBIDRAFT_02g024990 [Sorghum bicolor]
	Zm00001d020529	TPA: hypothetical protein ZEAMMB73_757773 [Zea mays]
	Zm00001d020530	LOC100284770 [Zea mays]
	Zm00001d020531	cellulose synthase catalytic subunit 12 [Zea mays]
	Zm00001d020532	PREDICTED: uncharacterized protein LOC100275573 isoform X1 [Zea mays]
	Zm00001d020533	PREDICTED: putative leucine-rich repeat receptor-like serine/threonine-protein kinase At2g24130 [Zea mays]
	Zm00001d020534	PREDICTED: squamosa promoter-binding-like protein 2 [Zea mays]
	Zm00001d020535	PREDICTED: probable folate-biopterin transporter 6 [Zea mays]
	Zm00001d020536	hypothetical protein precursor [Zea mays]
	Zm00001d020537	opaque endosperm5 [Zea mays]
	Zm00001d020538	tsi1-interacting protein TSIP1 [Zea mays]
	Zm00001d020539	PREDICTED: zinc finger MYM-type protein 1-like [Zea mays]
	Zm00001d020540	putative AP2/EREBP transcription factor superfamily protein [Zea mays]
	Zm00001d020541	hypothetical protein SORBIDRAFT_02g025090 [Sorghum bicolor]
	Zm00001d020542	PREDICTED: uncharacterized protein LOC103629461 [Zea mays]
	Zm00001d020543	PREDICTED: S-adenosylmethionine decarboxylase proenzyme-like [Zea mays]
	Zm00001d020544	PREDICTED: S-adenosylmethionine decarboxylase proenzyme-like [Zea mays]
	Zm00001d020549	uncharacterized protein LOC100384794 [Zea mays]
	Zm00001d020550	unknown [Zea mays]
	Zm00001d020551	unknown [Zea mays]
	Zm00001d020552	senescence-associated protein DH [Zea mays]
	Zm00001d020554	TPA: hypothetical protein ZEAMMB73_442579 [Zea mays]
	Zm00001d020555	hypothetical protein [Zea mays]
	Zm00001d020556	PREDICTED: hypothetical protein isoform X2 [Zea mays]
	Zm00001d020557	TPA: glossy1 [Zea mays]
	Zm00001d020558	PREDICTED: transcription factor UPBEAT1 [Zea mays]
	Zm00001d020559	TPA: putative protein of unknown function (DUF640) domain family protein [Zea mays]
	Zm00001d020560	PREDICTED: hypothetical protein isoform X1 [Zea mays]
	Zm00001d020561	PREDICTED: hypothetical protein isoform X1 [Zea mays]
	Zm00001d020562	PREDICTED: 9-beta-pimara-7,15-diene oxidase-like [Zea mays]
	Zm00001d020563	TPA: hypothetical protein ZEAMMB73_209096 [Zea mays]
	Zm00001d020568	PREDICTED: glutamate receptor 2.9-like [Zea mays]
qtlKWC40-3-1	Zm00001d018937	PREDICTED: uncharacterized protein LOC100217039 isoform X1 [Zea mays]
	Zm00001d018938	uncharacterized protein LOC100191683 [Zea mays]
	Zm00001d018939	LOC100281454 [Zea mays]
	Zm00001d018940	early light-induced protein [Zea mays]
	Zm00001d018941	uncharacterized protein LOC100280318 [Zea mays]
	Zm00001d018942	TPA: hypothetical protein ZEAMMB73_767325 [Zea mays]
	Zm00001d018943	PREDICTED: pentatricopeptide repeat-containing protein At4g20740 [Zea mays]
	Zm00001d018944	PREDICTED: uncharacterized protein LOC100274576 isoform X2 [Zea mays]
	Zm00001d018946	LOC100282565 [Zea mays]
	Zm00001d018947	unknown [Zea mays]
	Zm00001d018950	PREDICTED: period circadian protein homolog 1-like [Zea mays]
	Zm00001d018951	TPA: hypothetical protein ZEAMMB73_647775 [Zea mays]
	Zm00001d018952	PREDICTED: non-POU domain-containing octamer-binding protein-like [Zea mays]
	Zm00001d018953	TPA: hypothetical protein ZEAMMB73_640038 [Zea mays]
	Zm00001d018954	TPA: rhicadhesin receptor [Zea mays]
	Zm00001d018955	LOC100285401 [Zea mays]
	Zm00001d018956	uncharacterized protein LOC100274201 [Zea mays]
	Zm00001d018957	hypothetical protein [Zea mays]
	Zm00001d018959	PREDICTED: ABC transporter F family member 4-like [Zea mays]
	Zm00001d018960	PREDICTED: probable protein phosphatase 2C 48 [Zea mays]
	Zm00001d018961	uncharacterized protein LOC100193244 [Zea mays]
	Zm00001d018962	PREDICTED: hypothetical protein isoform X1 [Zea mays]
	Zm00001d018963	PREDICTED: pentatricopeptide repeat-containing protein At5g64320, mitochondrial-like [Zea mays]
	Zm00001d018964	PREDICTED: uncharacterized protein LOC100384250 isoform X1 [Zea mays]
	Zm00001d018965	TPA: xylanase inhibitor protein 1 [Zea mays]
	Zm00001d018966	hypothetical protein precursor [Zea mays]
qtlKWC40-3-2	Zm00001d044146	PREDICTED: uncharacterized protein LOC100501753 isoform X1 [Zea mays]
	Zm00001d044147	PREDICTED: cytochrome P450 72A15-like [Zea mays]
	Zm00001d044148	TPA: hypothetical protein ZEAMMB73_543555 [Zea mays]
	Zm00001d044149	hypothetical protein SORBIDRAFT_06g001660 [Sorghum bicolor]
	Zm00001d044152	TPA: hypothetical protein ZEAMMB73_279526 [Zea mays]
	Zm00001d044153	cytochrome P450 CYP72A28v2 [Zea mays]
	Zm00001d044154	TPA: putative cytochrome P450 superfamily protein [Zea mays]
	Zm00001d044156	PREDICTED: cytochrome P450 72A13-like [Zea mays]
	Zm00001d044157	uncharacterized protein LOC100382651 [Zea mays]
	Zm00001d044159	putative cytochrome P450 superfamily protein [Zea mays]
	Zm00001d044162	WRKY11 - superfamily of TFs having WRKY and zinc finger domains [Zea mays]
	Zm00001d044164	PREDICTED: uncharacterized protein LOC101027221 isoform X1 [Zea mays]
