# Supplementary material for: QTL mapping and GWAS for field kernel water content and kernel dehydration rate before physiological maturity in maize
Source: Sci Rep. 2020 Aug 4;10:13114. doi: 10.1038/s41598-020-69890-3 (PMC7403598; doi:10.1038/s41598-020-69890-3)
Supplement: Supplementary file 10 — Supplementary Table S2 [file 41598_2020_69890_MOESM10_ESM.xlsx]

## Sheet: S2
Table S2 The GO classification of common genes for Grain Water Content (GWC) and Kernel Dehydration Rate
No.	GO_acc	term_type	Term	queryitem	querytotal	bgitem	bgtotal	pvalue	FDR	entries
1	GO:0009939	Biological Process	positive regulation of gibberellic acid mediated signaling pathway	6	494	20	39324	6.6e-07	0.0039	// Zm00001d022327 // Zm00001d022326 // Zm00001d022323 // Zm00001d022320 // Zm00001d022317 // Zm00001d022101
2	GO:0010325	Biological Process	raffinose family oligosaccharide biosynthetic process	6	494	32	39324	7e-06	0.02	// Zm00001d022327 // Zm00001d022326 // Zm00001d022323 // Zm00001d022320 // Zm00001d022317 // Zm00001d022101
