# Supplementary material for: QTL mapping and GWAS for field kernel water content and kernel dehydration rate before physiological maturity in maize
Source: Sci Rep. 2020 Aug 4;10:13114. doi: 10.1038/s41598-020-69890-3 (PMC7403598; doi:10.1038/s41598-020-69890-3)
Supplement: Supplementary file 11 — Supplementary Table S3 [file 41598_2020_69890_MOESM11_ESM.xlsx]

## Sheet: S3
Table S3 Annotation information of gene
ID	annotation
Zm00001d022327	TPA: hypothetical protein ZEAMMB73_863359 [Zea mays]
Zm00001d022326	TPA: gibberellin receptor GID1L2 [Zea mays]
Zm00001d022323	TPA: hypothetical protein ZEAMMB73_971270 [Zea mays]
Zm00001d022320	PREDICTED: probable carboxylesterase 18 [Zea mays]
Zm00001d022317	TPA: hypothetical protein ZEAMMB73_506636, partial [Zea mays]
Zm00001d022101	TPA: hypothetical protein ZEAMMB73_863359 [Zea mays]
