# Supplementary material for: QTL mapping and GWAS for field kernel water content and kernel dehydration rate before physiological maturity in maize
Source: Sci Rep. 2020 Aug 4;10:13114. doi: 10.1038/s41598-020-69890-3 (PMC7403598; doi:10.1038/s41598-020-69890-3)
Supplement: Supplementary file 12 — Supplementary Table S4 [file 41598_2020_69890_MOESM12_ESM.xlsx]

## Sheet: Sheet1
Table S4 pollination time data of the parents and the DH population.
	2015			2016
Code	Flowering	Silking	Pollination	Flowering	Silking	Pollination
1	7.31	7.26	7.25	7.13	7.16	7.17
2	7.21	7.24	7.25	7.11	7.13	7.14
3	7.22	7.21	7.23	7.10	7.11	7.13
4	7.22	7.21	7.23	7.10	7.9	7.11
5	7.25	7.24	7.25	7.10	7.12	7.13
6	7.23	7.24	7.23	7.13	7.15	7.16
7	7.21	7.24	7.22	7.14	7.15	7.16
8	7.23	7.23	7.25	7.13	7.15	7.17
9	7.21	7.24	7.25	7.18	7.18	7.20
10	7.22	7.23	7.24	7.10	7.11	7.13
11	7.23	7.26	7.26	7.24	7.26	7.17
12	7.22	7.22	7.23	7.15	7.18	7.19
13	7.24	7.21	7.23	7.11	7.15	7.15
14	8.3	8.3	8.4	7.21	7.23	7.24
15	7.28	7.3	7.3	7.22	7.25	7.26
16	8.1	8.3	8.4	7.24	7.28	7.28
17	7.23	7.24	7.25	7.16	7.18	7.19
18	7.23	7.26	7.27	7.14	7.18	7.18
19	7.23	8.2	8.3	7.24	7.25	7.26
20	7.23	7.24	7.26	7.10	7.14	7.14
21	7.27	7.24	7.26	7.19	7.20	7.22
22	7.29	7.31	8.1	7.24	7.26	7.27
23	7.28	7.25	7.27	7.22	7.25	7.26
24	8.1	7.3	8.4	7.20	7.21	7.23
25	7.27	7.28	7.29	7.16	7.18	7.19
26	7.23	7.25	7.26	7.16	7.18	7.19
27	7.24	7.25	7.26	7.19	7.22	7.23
28	7.24	7.26	7.29	7.24	7.27	7.26
29	7.22	7.23	7.24	7.10	7.14	7.15
30	7.23	7.23	7.23	7.10	7.14	7.15
31	7.23	7.23	7.26	7.12	7.11	7.13
32	7.29	7.28	7.29	7.16	7.18	7.19
33	7.31	7.31	8.1	7.20	7.24	7.25
34	7.28	7.28	7.3	7.20	7.25	7.25
35	8.1	7.31	8.1	7.21	7.25	7.25
36	8.1	7.27	7.28	7.17	7.19	7.20
37	7.30	8.3	8.4	7.26	7.27	7.28
38	7.28	7.29	7.3	7.16	7.22	7.21
39	7.23	7.25	7.26	7.16	7.18	7.19
40	7.29	7.28	7.29	7.20	7.21	7.23
41	7.28	7.27	7.28	7.16	7.18	7.19
42	8.2	8.2	8.4	7.18	7.21	7.22
43	7.27	7.25	7.26	7.15	7.17	7.18
44	7.27	8.1	8.2	7.19	7.22	7.23
45	7.27	7.25	7.28	7.16	7.20	7.20
46	7.30	7.28	7.31	7.16	7.20	7.19
47	7.23	7.25	7.27	7.16	7.18	7.19
48	7.28	7.29	7.3	7.23	7.25	7.26
49	7.27	7.28	7.29	7.16	7.18	7.19
50	7.21	7.25	7.25	7.11	7.13	7.14
51	7.20	7.27	7.24	7.16	7.19	7.20
52	7.22	7.23	7.22	7.13	7.15	7.15
53	7.25	7.24	7.25	7.17	7.20	7.21
54	7.27	7.26	7.27	7.24	7.26	7.27
55	7.28	7.27	7.28	7.25	7.30	7.29
56	7.23	7.24	7.26	7.13	7.16	7.17
57	7.18	7.19	7.21	7.10	7.13	7.14
58	7.24	7.2	7.22	7.11	7.15	7.15
59	7.24	7.24	7.25	7.19	7.21	7.22
60	7.30	7.25	7.29	7.16	7.20	7.19
61	7.30	7.31	8.1	7.21	7.24	7.25
62	7.15	7.18	7.19	7.11	7.13	7.14
63	7.23	7.28	7.29	7.16	7.18	7.19
64	7.24	7.25	7.27	7.16	7.19	7.20
65	7.24	7.26	7.28	7.16	7.18	7.19
66	8.1	7.3	8.1	7.24	7.25	7.26
67	8.2	7.3	8.1	7.16	7.19	7.20
68	7.21	7.24	7.26	7.14	7.17	7.19
69	7.30	7.26	7.27	7.15	7.18	7.19
70	7.23	7.24	7.25	7.13	7.15	7.17
71	7.22	7.24	7.26	7.16	7.18	7.20
72	7.21	7.26	7.25	7.15	7.18	7.19
73	7.19	7.22	7.22	7.13	7.16	7.17
74	7.24	7.25	7.26	7.14	7.18	7.17
75	8.1	7.3	8.2	7.24	7.26	7.27
76	7.23	7.24	7.26	7.12	7.16	7.15
77	7.28	7.3	8.1	7.25	7.27	7.28
78	7.24	7.21	7.23	7.11	7.15	7.15
79	7.21	7.22	7.23	7.13	7.11	7.14
80	7.25	7.25	7.26	7.16	7.19	7.20
81	7.25	7.2	7.23	7.13	7.16	7.17
82	7.25	7.27	7.3	7.18	7.21	7.22
83	7.22	7.21	7.24	7.16	7.19	7.20
84	7.27	7.24	7.23	7.12	7.15	7.16
85	7.23	7.21	7.22	7.11	7.14	7.15
86	7.20	7.2	7.21	7.10	7.13	7.14
87	7.28	7.26	7.28	7.12	7.17	7.16
88	8.2	7.28	7.29	7.21	7.22	7.23
89	7.29	7.25	7.27	7.13	7.16	7.17
90	7.18	7.23	7.22	7.12	7.16	7.16
91	7.23	7.26	7.27	7.16	7.19	7.20
92	7.24	7.28	7.3	7.17	7.20	7.21
93	7.24	7.23	7.24	7.13	7.16	7.17
94	7.18	7.23	7.22	7.15	7.12	7.15
95	7.18	7.22	7.21	7.10	7.13	7.14
96	8.2	7.31	8.1	7.17	7.18	7.20
97	7.25	7.31	8.1	7.10	7.12	7.13
98	7.23	7.21	7.22	7.10	7.12	7.13
99	7.19	7.24	7.24	7.15	7.17	7.19
100	7.23	7.26	7.27	7.15	7.18	7.19
101	7.21	7.2	7.22	7.11	7.14	7.14
102	7.24	7.27	7.28	7.15	7.18	7.19
103	7.23	7.22	7.24	7.10	7.12	7.13
104	7.24	7.26	7.27	7.13	7.16	7.17
105	7.23	7.25	7.24	7.13	7.13	7.15
106	8.1	7.28	7.3	7.21	7.24	7.25
107	7.23	7.2	7.22	7.16	7.19	7.20
108	7.26	7.25	7.27	7.16	7.18	7.19
109	7.25	7.23	7.25	7.13	7.16	7.17
110	7.24	7.24	7.24	7.11	7.15	7.15
111	7.22	7.2	7.23	7.12	7.15	7.16
112	7.24	7.21	7.25	7.15	7.15	7.17
113	7.25	7.23	7.24	7.13	7.16	7.16
114	7.20	7.2	7.21	7.11	7.15	7.16
115	7.26	7.25	7.26	7.12	7.16	7.25
116	7.30	7.31	8.1	7.21	7.24	7.25
117	7.29	7.29	7.3	7.15	7.17	7.19
118	7.27	7.24	7.26	7.16	7.18	7.20
119	7.23	7.23	7.23	7.17	7.19	7.20
120	7.24	7.24	7.26	7.16	7.19	7.20
si287	7.19	7.17	7.20	7.16	7.18	7.20
JIA512	7.25	7.23	7.24	7.18	7.19	7.22

## Sheet: Sheet2
701	四-287/BF1	7.13	7.16
702	四-287/BF1	7.11	7.13
703	四-287/BF1	7.10	7.11
704	四-287/BF1	7.9	7.10
705	四-287/BF1	7.10	7.12
706	四-287/BF1	7.13	7.15
707	四-287/BF1	7.14	7.15
708	四-287/BF1	7.13	7.15
709	四-287/BF1	7.18	7.18
710	四-287/BF1	7.10	7.11
726	四-287/BF1	7.24	7.26
727	四-287/BF1	7.15	7.18
739	四-287/BF1	7.11	7.15
742	四-287/BF1	7.21	7.23
743	四-287/BF1	7.22	7.25
745	四-287/BF1	7.24	7.28
747	四-287/BF1	7.16	7.18
751	四-287/BF1	7.14	7.18
752	四-287/BF1	7.24	7.25
753	四-287/BF1	7.10	7.14
754	四-287/BF1	7.19	7.20
755	四-287/BF1	7.24	7.26
756	四-287/BF1	7.22	7.25
757	四-287/BF1	7.20	7.21
758	四-287/BF1	7.16	7.18
759	四-287/BF1	7.16	7.18
762	四-287/BF1	7.19	7.22
763	四-287/BF1	7.24	7.27
768	四-287/BF1	7.10	7.14
769	四-287/BF1	7.10	7.14
770	四-287/BF1	7.11	7.12
773	四-287/BF1	7.16	7.18
774	四-287/BF1	7.20	7.24
795	四-287	7.20	7.25
798	BF1	7.21	7.25
799	97144	7.17	7.19
803	PH6WC	7.26	7.27
812	四-287/BF1	7.16	7.22
814	四-287/BF1	7.16	7.18
815	四-287/BF1	7.20	7.21
816	四-287/BF1	7.16	7.18
837	四-287/BF1	7.18	7.21
839	四-287/BF1	7.15	7.17
845	四-287/BF1	7.19	7.22
855	四-287/BF1	7.16	7.20
856	四-287/BF1	7.16	7.20
857	四-287/BF1	7.16	7.18
714	四-287/BF1	7.23	7.25
718	四-287/BF1	7.16	7.18
723	四-287/BF1	7.11	7.13
730	四-287/BF1	7.16	7.19
732	四-287/BF1	7.13	7.15
733	四-287/BF1	7.17	7.20
761	四-287/BF1	7.24	7.26
765	四-287/BF1	7.25	7.30
767	四-287/BF1	7.13	7.16
858	四-287/BF1	7.10	7.13
859	四-287/BF1	7.11	7.15
870	四-287/BF1	7.19	7.21
871	四-287/BF1	7.16	7.20
775	四-287/BF1	7.21	7.24
780	四-287/BF1	7.11	7.13
784	四-287/BF1	7.16	7.18
794	四-287/BF1	7.16	7.19
809	四-287/BF1	7.16	7.18
813	四-287/BF1	7.24	7.25
825	四-287/BF1	7.16	7.19
719	四-287/BF1	7.14	7.17
720	四-287/BF1	7.15	7.18
725	四-287/BF1	7.13	7.15
728		7.16	7.18
731		7.15	7.18
746		7.13	7.16
748		7.14	7.18
749		7.24	7.26
796		7.12	7.16
800		7.25	7.27
801		7.11	7.15
875		7.11	7.13
876		7.16	7.19
877		7.13	7.16
878		7.18	7.21
879		7.16	7.19
880		7.12	7.15
881		7.11	7.14
883		7.10	7.13
826		7.12	7.17
828		7.21	7.22
829		7.13	7.16
817		7.12	7.16
820		7.16	7.19
821		7.17	7.20
822		7.13	7.16
823		7.12	7.15
824		7.10	7.13
830		7.17	7.18
831		7.10	7.12
842		7.10	7.12
715		7.15	7.17
721		7.15	7.18
860		7.11	7.14
834		7.15	7.18
835		7.10	7.12
836		7.13	7.16
838		7.13	7.13
841		7.21	7.24
843		7.16	7.19
844		7.16	7.18
853		7.13	7.16
866		7.11	7.15
867		7.12	7.15
868		7.13	7.15
872		7.13	7.16
873		7.11	7.15
874		7.12	7.16
777		7.21	7.24
781		7.15	7.17
791		7.16	7.18
793		7.17	7.19
797		7.16	7.19
